# Supplementary material for: A simple metric of promoter architecture robustly predicts expression breadth of human genes suggesting that most transcription factors are positive regulators
Source: Genome Biol. 2014 Jul 31;15(7):413. doi: 10.1186/s13059-014-0413-3 (PMC4310617; doi:10.1186/s13059-014-0413-3)
Supplement: Supplementary file 2 — There is little or no evidence for a class of genes so highly broadly expressed that they dispense with TFs altogether. There were only 39 broadly expressed transcripts (the BoE in human tissues > 0.9) with fewer than 10 TFs in the promoter (defined as a broad 10 kb window around the TSS). Concerted action of multiple TFs appears necessary for housekeeping expression. The columns of the table encode as follows: RefSeq, EntrezID, gene symbol, and gene name. [file 13059_2014_413_MOESM2_ESM.txt]

RefSeq	EntrezID	Symbol	Gene_name
NM_007168	10351	ABCA8	ATP-binding cassette, sub-family A (ABC1), member 8
NM_153000	147495	APCDD1	adenomatosis polyposis coli down-regulated 1
NM_001647	347	APOD	apolipoprotein D
NM_000702	477	ATP1A2	ATPase, Na+/K+ transporting, alpha 2 polypeptide
NM_000491	713	C1QB	complement component 1, q subcomponent, B chain
NM_006561	10659	CELF2	CUGBP, Elav-like family member 2
NM_003278	7123	CLEC3B	C-type lectin domain family 3, member B
NM_001864	1346	COX7A1	cytochrome c oxidase subunit VIIa polypeptide 1 (muscle)
NM_004887	9547	CXCL14	chemokine (C-X-C motif) ligand 14
NM_004734	9201	DCLK1	doublecortin-like kinase 1
NM_001920	1634	DCN	decorin
NM_133503	1634	DCN	decorin
NM_001018057	27122	DKK3	dickkopf 3 homolog (Xenopus laevis)
NM_012307	23136	EPB41L3	erythrocyte membrane protein band 4.1-like 3
NM_001078173	441518	FAM127C	family with sequence similarity 127, member C
NM_006329	10516	FBLN5	fibulin 5
NM_001159702	2273	FHL1	four and a half LIM domains 1
NM_001159703	2273	FHL1	four and a half LIM domains 1
NM_001449	2273	FHL1	four and a half LIM domains 1
NM_002023	2331	FMOD	fibromodulin
NM_201433	8522	GAS7	growth arrest-specific 7
NM_001001994	2824	GPM6B	glycoprotein M6B
NM_002775	5654	HTRA1	HtrA serine peptidase 1
NM_001130834	9079	LDB2	LIM domain binding 2
NM_001290	9079	LDB2	LIM domain binding 2
NM_012317	23641	LDOC1	leucine zipper, down-regulated in cancer 1
NM_004530	4313	MMP2	matrix metallopeptidase 2 (gelatinase A, 72kDa gelatinase, 72kDa type IV collagenase)
NM_002825	5764	PTN	pleiotrophin
NM_134261	6095	RORA	RAR-related orphan receptor A
NM_001128310	8404	SPARCL1	SPARC-like 1 (hevin)
NM_004684	8404	SPARCL1	SPARC-like 1 (hevin)
NM_001146216	6867	TACC1	transforming, acidic coiled-coil containing protein 1
NM_001006933	85012	TCEAL3	transcription elongation factor A (SII)-like 3
NM_032926	85012	TCEAL3	transcription elongation factor A (SII)-like 3
NM_152278	56849	TCEAL7	transcription elongation factor A (SII)-like 7
NM_018487	55365	TMEM176A	transmembrane protein 176A
NM_033512	85453	TSPYL5	TSPY-like 5
NM_014909	22846	VASH1	vasohibin 1
NM_000552	7450	VWF	von Willebrand factor
