# Supplementary material for: A simple metric of promoter architecture robustly predicts expression breadth of human genes suggesting that most transcription factors are positive regulators
Source: Genome Biol. 2014 Jul 31;15(7):413. doi: 10.1186/s13059-014-0413-3 (PMC4310617; doi:10.1186/s13059-014-0413-3)
Supplement: Supplementary file 9 — Transcription factor frequencies in the four classes of transcripts (A, B, C, D) in respect to the BoE and the number of TFs. Because of the large number of rows, this is a supplementary table available as a text file in the supplementary material. NOTE: The four classes of transcripts were illustrated in Figure 11. Typical broadly expressed Tfbs-rich genes were summarized in column A. Unusual broadly expressed Tfbs-poor genes were summarized in column B. Unusual tissue-specific Tfbs-rich genes were summarized in column C. Typical tissue-specific Tfbs-poor genes were summarized in column D. The numbers of transcripts in respective classes were 7,824, 3,206, 3,593, and 16,170. The frequencies of transcription factors were expressed as fractions of all sites in a given class. The total sums of Tfbs in A, B, C and D were: 146,863, 17,336, 58,978, and 32,134. The mean numbers of Tfbs per a transcript in each class were: 18.77, 5.41, 16.41, and 1.99. P values of Fisher’s test were given. All data were calculated for FANTOM5 human tissues. Future work should facilitate classification of all transcription factors and their impact on individual genes as either activatory or inhibitory. [file 13059_2014_413_MOESM9_ESM.txt]

Transcription factor p-value A B C D
1 AP.2alpha 0 0.56 0.62 0.65 0.68
2 AP.2gamma 0 0.73 0.87 0.79 0.85
3 ATF3 0 0.58 0.18 0.57 0.17
4 BAF155 0 0.52 0.42 0.6 0.56
5 BAF170 5.7494e-05 0.35 0.2 0.46 0.15
6 BATF 0 0.03 0.03 0.07 0.27
7 BCL11A 1.955e-07 0.03 0.01 0.12 0.16
8 BCL3 0 0.3 0.18 0.3 0.33
9 BHLHE40 4.36573e-05 0.28 0.14 0.26 0.1
10 BRCA1_.C.1863. 7.99066e-05 0.41 0.1 0.33 0.07
11 Brg1 6.7e-09 0.1 0.01 0.14 0.07
12 CCNT2 0 1.76 1.85 1.7 1.02
13 CEBPB 0 0.65 0.62 0.61 1.04
14 c.Fos 0 0.88 0.43 0.98 0.9
15 CHD2_.N.1250. 0 0.52 0.21 0.45 0.21
16 c.Jun 0 0.38 0.22 0.55 0.66
17 c.Myc 0 3.33 2.24 2.87 2.15
18 CtBP2 0 0.19 0.54 0.2 1.34
19 CTCF 0 1.05 2.09 1.63 4.22
20 CTCF_.C.20. 0 0.63 0.73 1.02 0.95
21 CTCFL_.SC.98982. 0 0.71 0.81 0.9 0.82
22 CTCF_.SC.5916. 0 0.31 0.26 0.6 0.92
23 E2F1 0 0.94 1.27 0.83 0.76
24 E2F4 4.536e-07 0.74 0.33 0.71 0.18
25 E2F6 0 0.97 0.63 1.01 0.54
26 E2F6_.H.50. 0 1.31 1.53 1.34 1.38
27 EBF 0 0.12 0.17 0.16 0.36
28 EBF1_.C.8. 0 0.26 0.29 0.32 0.55
29 eGFP.GATA2 3.1e-09 0.06 0.01 0.16 0.12
30 eGFP.JunB 8.114e-06 0.08 0.01 0.14 0.05
31 eGFP.JunD 0 0.33 0.12 0.38 0.19
32 Egr.1 0 1.9 3.76 2.11 2.95
33 ELF1_.SC.631. 0 2.68 2.8 2.71 1.68
34 ELK4 5e-09 1.04 0.31 0.99 0.2
35 ERalpha_a 0 0.03 0.05 0.04 0.23
36 ETS1 0 1.94 0.9 1.82 0.54
37 FOSL2 0 0.12 0.1 0.15 0.18
38 FOXA1_.C.20. 0 0.26 0.31 0.42 0.82
39 FOXA1_.SC.101058. 0 0.15 0.12 0.33 0.46
40 FOXA2_.SC.6554. 0 0.09 0.06 0.19 0.39
41 GABP 0 1.3 1.08 1.21 0.56
42 GATA.1 0 0.22 0.17 0.35 0.47
43 GATA.2 0 0.17 0.19 0.25 0.68
44 GATA2_.CG2.96. 1.201e-07 0.02 0 0.06 0.14
45 GATA3_.SC.268. 0 0.12 0.07 0.17 0.22
46 GR 0 0.06 0.07 0.08 0.28
47 GTF2F1_.RAP.74. 0 1.01 0.28 0.66 0.2
48 HA.E2F1 0 2.31 4.14 2.07 2.9
49 HDAC2_.SC.6296. 0 0.87 0.7 1.19 1.42
50 HEY1 0 2.9 1.86 2.04 1.04
51 HMGN3 0 1.86 1.51 2.02 1.04
52 HNF4A 0 0.22 0.16 0.39 0.42
53 HNF4A_.H.171. 0 0.17 0.2 0.39 0.66
54 HNF4G_.SC.6558. 0 0.22 0.21 0.39 0.57
55 HSF1 9.8202e-06 0.07 0.02 0.05 0.04
56 Ini1 0 1.82 2.19 1.7 1.9
57 IRF1 0 1.04 0.68 0.98 0.54
58 IRF3 0 0.4 0.07 0.31 0.12
59 IRF4_.M.17. 0 0.15 0.06 0.28 0.19
60 JunD 0 0.58 0.5 0.67 0.92
61 KAP1 0 1.17 0.87 1.2 1.66
62 MafF_.M8194. 7.4e-09 0.04 0.03 0.07 0.15
63 MafK_.ab50322. 0 0.06 0.03 0.1 0.22
64 MafK_.SC.477. 0 0.11 0.11 0.15 0.27
65 Max 0 2.04 1.17 1.83 1.61
66 MEF2A 1.8e-09 0.1 0.07 0.21 0.2
67 Mxi1_.bHLH. 0 1.58 0.85 1.56 0.69
68 NANOG_.SC.33759. 5.214e-06 0.03 0.02 0.04 0.08
69 NFKB 0 2.29 1.14 2 1.31
70 NF.YA 0 0.81 0.36 0.77 0.47
71 NF.YB 0 0.77 0.37 0.71 0.5
72 Nrf1 0 1.26 1.67 1.2 0.88
73 NRSF 0 0.03 0.05 0.05 0.75
74 Oct.2 0 0.76 0.17 0.52 0.42
75 p300 0 0.38 0.32 0.6 0.84
76 p300_.F.4. 3.31521e-05 0.04 0 0.06 0.04
77 p300_.N.15. 0 0.06 0.01 0.08 0.1
78 PAX5.C20 0 0.78 0.55 0.86 0.63
79 PAX5.N19 0 0.27 0.18 0.36 0.35
80 Pbx3 0 0.52 0.51 0.54 0.52
81 Pol2 0 5.96 14.84 6.1 10.61
82 Pol2.4H8 0 5.02 7.67 4.29 4.25
83 Pol2.b. 0 1.42 0.54 0.88 0.56
84 Pol2.phosphoS2. 0 2.96 1.89 2.29 0.65
85 POU2F2 0 0.75 0.17 0.51 0.42
86 POU5F1_.SC.9081. 7.366e-07 0.01 0.01 0.02 0.09
87 PU.1 0 0.39 0.48 0.43 1.05
88 Rad21 0 0.25 0.41 0.51 1.1
89 RFX5_.N.494. 1.589e-06 0.06 0.12 0.1 0.17
90 RXRA 0 0.81 0.25 0.9 0.51
91 SETDB1 0 0.25 0.05 0.31 0.13
92 Sin3Ak.20 0 3.25 2.01 3.18 2.1
93 SIRT6 5.7114e-05 0.09 0.02 0.11 0.05
94 SIX5 0 0.62 0.35 0.81 0.45
95 SMC3_.ab9263. 0 0.32 0.31 0.58 0.75
96 SP1 0 1.31 0.91 1.56 1.3
97 SP2_.SC.643. 2.18e-08 0.48 0.14 0.45 0.12
98 SREBP1 8.52414e-05 0.12 0.06 0.09 0.05
99 SRF 0 0.34 0.28 0.34 0.23
100 STAT1 0 0.14 0.31 0.11 0.4
101 STAT2 2.79e-07 0.03 0.17 0.04 0.24
102 STAT3 0 0.25 0.32 0.27 0.67
103 SUZ12 0 0.03 0.22 0.14 3
104 TAF1 0 4.93 6.55 4.08 3.47
105 TAL1_.SC.12984. 3.4e-09 0.03 0 0.12 0.19
106 TBP 0 0.54 0.22 0.25 0.24
107 TCF12 0 0.42 0.22 0.56 0.64
108 TCF4 0 0.29 0.29 0.39 0.49
109 TR4 8.7414e-06 0.44 0.29 0.41 0.16
110 USF.1 0 0.97 1 0.97 0.95
111 USF1_.SC.8983. 0 0.85 0.78 0.8 0.54
112 USF2 0 0.67 0.24 0.68 0.34
113 WHIP 0 0.34 0.07 0.29 0.11
114 YY1 0 1.69 1.31 1.39 0.61
115 YY1_.C.20. 0 1.67 1.3 1.39 0.6
116 ZBTB33 8.88e-08 0.32 0.05 0.25 0.07
117 ZBTB7A_.SC.34508. 0 1.79 3.84 2.11 2.91
118 ZEB1_.SC.25388. 0 0.56 0.87 0.69 0.86
119 Znf143_.16618.1.AP. 0 0.9 0.67 1.12 0.67
120 ZNF263 0 0.69 1.82 0.76 2.47
